# Supplementary material for: Fungal Prosthetic Joint Infection by Candida parapsilosis After Total Knee Arthroplasty
Source: Antibiotics (Basel). 2025 Nov 5;14(11):1112. doi: 10.3390/antibiotics14111112 (PMC12649646; doi:10.3390/antibiotics14111112)
Supplement: Supplementary file 1 [file antibiotics-14-01112-s001.zip]

Archive with 1 entries (1 files):
- antibiotics-3876714-supplementary.pdf
